# Supplementary material for: Replication Stress Is an Actionable Genetic Vulnerability in Desmoplastic Small Round Cell Tumors
Source: Cancer Res. 2024 Oct 16;85(1):154–70. doi: 10.1158/0008-5472.CAN-23-3603 (PMC11694066; doi:10.1158/0008-5472.CAN-23-3603)
Supplement: Supplementary Tables S1-S4 [file can-23-3603_supplementary_data_suppst1-t4.xlsx]

## Sheet: Table S1_List of compounds
Supplementary Table 1. List of compounds
Small molecule	Supplier
ABIRATERONE	Selleckchem
ABT-737	Selleckchem
AFATINIB	Selleckchem
AFIMOXIFENE	Selleckchem
AG-14699	Selleckchem
AZD4547	Selleckchem
BEZ-235	Selleckchem
BI-2536	Selleckchem
BLEOMYCIN	Selleckchem
BMN-673	Selleckchem
BMS-911543	Selleckchem
CABOZANTINIB	Selleckchem
CAMPTOTHECIN	Selleckchem
CANERTINIB	Selleckchem
CARBOPLATIN	Selleckchem
CELECOXIB	Selleckchem
CRIZOTINIB	Selleckchem
DASATINIB	Selleckchem
DECITABINE	Selleckchem
DMX_1783	ICR/Domainex
DMX_2320	ICR/Domainex
DOXORUBICIN	Selleckchem
ERLOTINIB	Selleckchem
ETOPOSIDE	Selleckchem
EVEROLIMUS	Selleckchem
FLAVOPIRIDOL	Selleckchem
FLUOROURACIL	Selleckchem
FORETINIB	Selleckchem
GEFITINIB	Selleckchem
GEMCITABINE	Selleckchem
GSK-2334470A	Selleckchem
GSK1904529A	Selleckchem
GSK2194069A	Selleckchem
IMATINIB	Selleckchem
KU0057788	Selleckchem
KU60019	Selleckchem
LAPATINIB	Selleckchem
LENVATINIB	Selleckchem
LESTAURTINIB	Selleckchem
MDV3100	Selleckchem
METHOTREXATE	Selleckchem
MK-1775	Selleckchem
MK0752	Selleckchem
MK2206	Selleckchem
MLN-4924	Selleckchem
NILOTINIB	Selleckchem
NUTLIN3	Selleckchem
OLAPARIB	Selleckchem
OSI-906	Selleckchem
PACLITAXEL	Selleckchem
PD-0332991	Selleckchem
PD-184352	Selleckchem
PD173074	Selleckchem
PF-00299804	Selleckchem
PF-00477736	Selleckchem
PF-02341066	Selleckchem
PF-03758309	Selleckchem
PF-03814735	Selleckchem
PF-04691502	Selleckchem
PF-332991	Selleckchem
PLX-4720	Selleckchem
RESVERATROL	Selleckchem
RO-3306	Selleckchem
SALINOMYCIN	Selleckchem
SAPACITABINE	Selleckchem
SAR-20106	Ian Collins, ICR, London
SNX-5422	Selleckchem
SORAFENIB	Selleckchem
SOTRASTAURIN/AEB071	Selleckchem
SUNITINIB	Selleckchem
TEMOZOLOMIDE	Selleckchem
TIOGUANINE	Selleckchem
VINORELBINE	Selleckchem
VISMODEGIB	Selleckchem
VORINOSTAT	Selleckchem
XAV-939	ICR/Domainex
YM155	Selleckchem
17-AAG	Selleckchem
2-METHOXYESTRADIOL	Selleckchem

## Sheet: Table S2_Tumour cell lines used
Supplementary Table 2. Tumour cell lines used in the study
Cell line	Histotype
JN1	DSRCT
143B_BONE	BONE
G292 (clone A141B1)_BONE	BONE
CAL72_BONE	BONE
HOS_BONE	BONE
HOSMNG_BONE	BONE
HU09_BONE	BONE
HUO3N1_BONE	BONE
KPD_BONE	BONE
LM7_BONE	BONE
MG63_BONE	BONE
MHM_BONE	BONE
NOS1_BONE	BONE
NY_BONE	BONE
OS25HAL_BONE	BONE
OSHN_BONE	BONE
SAOS2_BONE	BONE
SJSA1_BONE	BONE
U2OS_BONE	BONE
BT20_BREAST	BREAST
BT549_BREAST	BREAST
CAL120_BREAST	BREAST
CAL51_BREAST	BREAST
DU4475_BREAST	BREAST
HCC1395_BREAST	BREAST
HCC1806_BREAST	BREAST
HCC1954_BREAST	BREAST
HCC202_BREAST	BREAST
HCC38_BREAST	BREAST
HCC70_BREAST	BREAST
HMLE3_BREAST	BREAST
HMT3552_BREAST	BREAST
HS578T_BREAST	BREAST
JIMT1_BREAST	BREAST
MCF7_BREAST	BREAST
MDAMB134_BREAST	BREAST
MDAMB157_BREAST	BREAST
MDAMB231_BREAST	BREAST
MDAMB361_BREAST	BREAST
MDAMB436_BREAST	BREAST
MDAMB453_BREAST	BREAST
MDAMB468_BREAST	BREAST
MFM223_BREAST	BREAST
S68_BREAST	BREAST
SKBR3_BREAST	BREAST
SUM149_BREAST	BREAST
SUM149.B1*.S_BREAST	BREAST
SUM159_BREAST	BREAST
SUM44_BREAST	BREAST
T47D_BREAST	BREAST
VP229_BREAST	BREAST
ZR751_BREAST	BREAST
ASKA_SYNOVIAL	SYNOVIAL
CME_SYNOVIAL	SYNOVIAL
HSSYII_SYNOVIAL	SYNOVIAL
SYO1_SYNOVIAL	SYNOVIAL
YAMATO_SYNOVIAL	SYNOVIAL
93VU_HEADNECK	HEADNECK
PCI30_HEADNECK	HEADNECK
SCC003_HEADNECK	HEADNECK
SCC36_HEADNECK	HEADNECK
SCC47_HEADNECK	HEADNECK
SCC90_HEADNECK	HEADNECK
SG27_HEADNECK	HEADNECK
SG28_HEADNECK	HEADNECK
SG31_HEADNECK	HEADNECK
SG32_HEADNECK	HEADNECK
SG43_HEADNECK	HEADNECK
CCK81_LARGE_INTESTINE	LARGE
COLO320DM_LARGE_INTESTINE	LARGE
HCT15_LARGE_INTESTINE	LARGE
A549_LUNG	LUNG
H23_LUNG	LUNG
HCC78_LUNG	LUNG
NCIH441_LUNG	LUNG
HS57T_LUNG	LUNG
22RV1_PROSTATE	PROSTATE
LNCAP_PROSTATE	PROSTATE
VCAP_PROSTATE	PROSTATE
CADOES1_SOFT_TISSUE	SOFT
HT1080_SOFT_TISSUE	SOFT
RDES_SOFT_TISSUE	SOFT
C33A_CERVIX	CERVIX
CASKI_CERVIX	CERVIX
HELA_CERVIX	CERVIX
SIHA_CERVIX	CERVIX
CHLA90_AUTONOMIC_GANGLIA	AUTONOMIC
JURKAT_HAEMATOPOIETIC_AND_LYMPHOID_TISSUE	HAEMATOPOIETIC
SNU475_LIVER	LIVER
KNS42_CENTRAL_NERVOUS_SYSTEM	BRAIN
HSJDGBM002_GLIOMA	BRAIN
OPBGGBM001_GLIOMA	BRAIN
CXJ016_GLIOMA	BRAIN

## Sheet: Table S3_Z-scores AUC JN1
	Supplementary Table 3: Z-scores on median AUC of DSRCT JN1
Rank	Drug Name	Target	Z-Score (normalized version of unscaled AUC values)
1	KU0057788	DNA-Pk inhibitor	-2.407
2	MDV3100	CRPC inhibitor	-2.226
3	SAPACITABINE	CNDAC	-2.146
4	FLAVOPIRIDOL	CDK inhibitor	-2.125
5	ETOPOSIDE	TOPOII inhibitor	-2.001
6	BMN-673	PARP inhibitor	-1.919
7	ABT-737	B-cell lymphoma 2 inhibitor	-1.743
8	CAMPTOTHECIN	Topoisomerase poison	-1.728
9	AG-14699	PARP inhibitor	-1.619
10	SNX-5422	HSP90 inhibitor	-1.59
11	SALINOMYCIN	Microtubule poison	-1.564
12	OLAPARIB	PARP1/2 inhibitor	-1.508
13	17-AAG	HSP90 inhibitor	-1.466
14	NUTLIN3	MDM2 inhibitor	-1.465
15	LESTAURTINIB	JAK2/FLT3/TrkA inhibitor	-1.418
16	MLN-4924	NEDD inhibitor	-1.253
17	PLX-4720	BRAF inhibitor	-1.245
18	KU60019	ATM/ATR inhibitor	-1.219
19	FORETINIB	MET, VEGFR2, KDR inhibitors	-1.205
20	ABIRATERONE	CYP17A1 inhibitor	-1.165
21	PF-03814735	Aurora kinase inhibitor	-1.16
22	SUNITINIB	VEGFR1-3, PDGFR, Kit, CSF1R inhibitors	-1.083
23	DOXORUBICIN	DNA intercalator	-1.062
24	CARBOPLATIN	DNA alkylation	-1.034
25	DECITABINE	DNA methylation	-1.006
26	BLEOMYCIN	DNA strand breaks	-0.949
27	ERLOTINIB	EGFR inhibitor	-0.939
28	BI-2536	PLK inhibitor	-0.897
29	PF-332991	CDK4/6 inhibitor	-0.893
30	PACLITAXEL	Microtubule poison	-0.859
31	PF-04691502	PI3K/mTOR inhibitor	-0.841
32	SOTRASTAURIN/AEB071	PKC inhibitor	-0.798
33	AFIMOXIFENE	Estrogen Receptor inhibitor	-0.764
34	DASATINIB	BCR-ABL/Src inhibitor	-0.744
35	TEMOZOLOMIDE	DNA alkylation	-0.732
36	DMX_2320	IKKe inhibitor	-0.708
37	GSK2194069A	Fatty Acid Synthase Inhibitor	-0.7
38	SAR-20106	CHK1 inhibitor	-0.697
39	VINORELBINE	Anti-mitosis	-0.678
40	CABOZANTINIB	MET/VEGF inhibitor	-0.666
41	GSK-2334470A	PDK inhibitor	-0.643
42	PD-184352	MEK inhibitor	-0.641
43	EVEROLIMUS	mTOR inhibitor	-0.637
44	CELECOXIB	Cyclooxygenase-2 inhibitor	-0.625
45	2-METHOXYESTRADIOL	Anti-angiogenesis	-0.612
46	MK-1775	WEE1 inhibitor	-0.567
47	XAV-939	TNKS/Wnt inhibitor	-0.567
48	GEMCITABINE	DNA replication inhibitor	-0.509
49	VORINOSTAT	Histone Deacetylase inhibitor, class I and II	-0.488
50	MK2206	AKT inhibitor	-0.472
51	DMX_1783	TNKS inhibitor	-0.43
52	PD-0332991	CDK4/6 inhibitor	-0.341
53	RO-3306	CDK1 inhibitor, 2mM	-0.307
54	BEZ-235	PI3K/mTOR inhibitor	-0.296
55	PF-00477736	CHK1 inhibitor	-0.197
56	LENVATINIB	VEGF inhibitor	-0.195
57	FLUOROURACIL	Anti-metabolite	-0.185
58	OSI-906	Insulin-Like Growth Factor Receptor inhibitor	-0.155
59	GEFITINIB	Epidermal Growth Factor Receptor inhibitor	-0.069
60	LAPATINIB	Her2 inhibitor	-0.057
61	NILOTINIB	BCR-ABL inhibitor	-0.025
62	AFATINIB	Epidermal Growth Factor Receptor inhibitor	0.287
63	PD173074	Fibroblast Growth Factor Receptor inhibitor	0.305
64	METHOTREXATE	Dihydrofolate Reductase	0.311
65	PF-02341066	MET/ALK inhibitor	0.318
66	CANERTINIB	Pan-ErbB inhibitor	0.336
67	AZD4547	Fibroblast Growth Factor Receptor inhibitor	0.341
68	CRIZOTINIB	ALK inhibitor	0.348
69	PF-00299804	pan-ErbB inhibitor	0.558
70	GSK1904529A	Insulin-Like Growth Factor Receptor inhibitor	0.571
71	TIOGUANINE	Nucleotide, precursor analogs	0.587
72	PF-03758309	PAK inhibitor	1.107
73	VISMODEGIB	Sonic hedgehog pathway	1.119
74	YM155	Survivin-suppressant	1.336
75	BMS-911543	JAK2 inhibitor	NA
76	IMATINIB	Bcr-ABL inhibitor	NA
77	MK0752	NOTCH inhibitor	NA
78	RESVERATROL	Non-Steroidal Anti-Inflammatory Drug	NA
79	SORAFENIB	RAF, PDGF, VEGF1&2 inhibitors	NA

## Sheet: Table S4_Z-scores AUC 92 models
Supplementary Table 4: Z-scores on median AUC of all 92 cell lines
cell_line	17-AAG	2-METHOXYESTRADIOL	ABIRATERONE	ABT-737	AFATINIB	AFIMOXIFENE	AG-14699	AZD4547	BEZ-235	BI-2536	BLEOMYCIN	BMN-673	BMS-911543	CABOZANTINIB	CAMPTOTHECIN	CANERTINIB	CARBOPLATIN	CELECOXIB	CRIZOTINIB	DASATINIB	DECITABINE	DMX_1783	DMX_2320	DOXORUBICIN	ERLOTINIB	ETOPOSIDE	EVEROLIMUS	FLAVOPIRIDOL	FLUOROURACIL	FORETINIB	GEFITINIB	GEMCITABINE	GSK-2334470A	GSK1904529A	GSK2194069A	IMATINIB	KU0057788	KU60019	LAPATINIB	LENVATINIB	LESTAURTINIB	MDV3100	METHOTREXATE	MK-1775	MK0752	MK2206	MLN-4924	NILOTINIB	NUTLIN3
143B_BONE	0.832	NA	-0.146	NA	0.602	NA	NA	-0.616	0.131	-0.859	0.996	NA	0.374	NA	NA	NA	NA	NA	NA	NA	NA	NA	NA	0.484	NA	0.114	NA	NA	NA	NA	NA	NA	0.973	-0.037	NA	NA	NA	-0.017	NA	0.419	0.878	NA	NA	0.231	0.01	NA	NA	NA	0.315
G292_BONE	-0.114	-0.669	-0.513	0.009	0.258	-1.074	0.148	-3.129	-0.998	-0.739	-1.182	0.071	-0.118	-0.539	-0.114	0.748	-0.346	-0.604	-0.528	-0.77	-0.804	-0.202	-0.562	-0.223	0.241	-0.57	-0.767	-0.267	0.601	-0.717	0.129	-0.32	-0.574	-0.222	-0.033	-0.782	-0.219	-0.331	-0.055	-2.233	-0.544	0.112	0.897	0.229	-0.977	-0.152	-0.091	0.317	-0.208
CAL72_BONE	1.275	0.149	0.407	0.154	0.914	0.219	0.365	-2.406	-0.621	-0.831	0.972	0.903	1.03	0.702	0.384	0.987	-0.142	-0.23	0.348	-0.8	0.327	0.09	0.526	0.053	0.389	0.261	0.024	-0.316	0.446	0.14	0.459	-0.302	0.604	0.61	-0.44	0.722	0.229	-0.322	0.668	-0.195	2.617	0.485	-0.432	0.056	0.455	1.605	0.461	-0.056	0.673
HOS_BONE	0.718	0.236	-0.167	0	0.59	-0.206	0.57	0.22	0.032	-0.756	0.757	0.709	-0.037	-0.03	-0.276	0.662	0.002	-0.409	-0.151	0.061	0.25	-0.153	-0.122	-1.294	0.139	-1.338	0.407	0.283	0.148	0.062	0.269	-0.824	0.465	-0.407	-1.305	-0.345	0.172	0.002	0.277	0.056	0.151	0.485	-1.832	0.404	0.057	0.313	-0.787	0.292	0.085
HOSMNG_BONE	0.902	-0.14	-0.501	-0.911	0.51	-0.832	-0.203	0.343	0.698	0.03	1.312	0.983	0.198	-1.347	0.618	1.194	0.338	-1.007	-2.378	-0.07	0.767	0.73	0.168	0.771	-0.36	0.748	1.355	0.514	1.138	-2.393	0.335	-0.189	1.208	-0.129	-0.801	-0.222	-0.821	-0.044	-0.66	0.264	0.742	1.167	-1.324	0.61	-0.64	-0.762	0.776	-0.249	0.246
HU09_BONE	-1.448	-0.282	0.519	-0.931	0.255	-0.286	-0.098	-0.519	-0.747	-1.209	-0.151	-0.73	0.548	-1.4	-1.049	0.683	0.137	-0.799	-0.44	-0.824	0.453	-0.39	-0.313	-1.029	NA	-0.961	NA	-0.552	-0.407	-1.829	0.145	-1.292	-1.015	-0.307	0.013	-2.268	0.319	0.401	-0.212	-2.809	-1.18	NA	-0.398	-0.781	0.156	-1.07	0.048	-1.321	0.005
HUO3N1_BONE	0.701	0.199	-0.269	NA	0.421	-0.101	0.197	-0.473	0.202	0.442	0.59	0.099	-0.101	-0.61	-0.09	0.745	0.164	NA	0.348	-1.344	0.399	-0.215	0.428	0.242	0.478	-0.052	-0.2	1.014	0.552	-0.339	0.177	-0.163	0.084	-0.442	0.006	-1.045	-0.16	-0.006	-0.142	-0.946	-0.112	0.498	0.107	0.407	NA	-0.202	0.973	0.07	0.018
KPD_BONE	-0.276	0.097	-0.539	-0.57	0.207	-0.018	0.179	0.014	-1.171	0.344	-0.345	-0.878	-0.172	0.169	-0.344	0.501	-0.062	-0.265	-0.292	-0.255	-1.727	-0.373	1.007	-0.199	0.554	-0.556	-1.09	-0.618	0.517	0.101	-0.328	-0.066	-0.582	-0.513	0.088	-0.122	0.03	-0.28	0.244	-0.195	0.358	0.216	1.079	0.215	-0.192	-1.807	0.076	-0.142	-0.346
LM7_BONE	-0.784	-0.253	-0.775	0.08	0.016	-0.015	-0.989	-0.051	0.781	-1.131	-0.382	-1.077	-0.054	0.4	-0.82	-0.752	NA	-0.491	-0.381	-1.113	-0.015	-0.139	-0.154	-0.207	0.664	0.146	0.409	0.327	-0.869	0.147	0.432	-0.649	-0.54	-0.56	0.307	0.248	0.207	-0.752	0.137	-0.29	-0.895	0.975	0.37	-0.781	-0.743	-0.355	-0.821	-0.504	-0.023
MG63_BONE	1.261	0.406	NA	0.315	0.569	NA	0.59	-1.134	-0.732	-0.322	-0.603	-0.309	-0.291	-0.512	-0.701	0.87	NA	-0.034	0.348	-0.627	-2.09	-0.36	0.571	0.053	NA	0.32	-0.12	0.643	0.459	-0.39	0.382	-0.758	0.378	-0.428	-0.539	-0.037	-0.033	0.686	0.369	-1.14	0.271	0.213	-0.744	0.662	NA	0.27	-0.953	1.199	-0.001
MHM_BONE	1.512	0.372	-0.423	0.363	0.581	-0.225	0.886	-0.754	1.008	1.355	0.834	0.997	-0.166	-0.065	1.018	0.793	-0.227	-0.414	0.268	0.321	0.566	0.057	0.746	1.597	0.232	0.569	0.147	2.032	1.383	0.402	0.152	-0.228	1.099	-0.36	-0.153	-0.037	0.197	0.835	0.104	0.086	0.404	0.226	0.21	1.361	-0.139	0.437	1.271	0.685	-0.393
NOS1_BONE	-0.528	0.475	1.128	0.699	-0.035	1.181	-0.623	-0.855	-0.565	0.074	0.019	-0.384	0.982	-0.69	0.837	0.542	1.271	0.735	2.026	-1.394	0.46	-0.139	-0.684	0.57	-0.099	0.748	-0.669	-0.577	0.654	-1.099	0.001	0.818	-0.805	1.304	-0.317	-0.808	0.319	0.062	0.462	-1.724	-0.481	NA	1.507	-2.278	NA	-0.712	1.271	-0.878	0.824
NY_BONE	-0.523	-0.77	0.03	-0.074	0.327	-0.302	0.454	-1.792	0.749	-0.585	-0.445	0.494	-0.539	-0.442	-0.411	0.646	-0.23	-0.255	0.348	-0.426	-0.284	-0.305	-0.985	-0.047	0.08	0.437	0.096	-0.368	0.654	-0.186	0.299	-0.663	0.585	NA	0.191	NA	-0.22	0.785	0.231	-0.466	-0.973	-0.537	-0.303	-1.225	0.173	0.4	-0.164	0.482	-0.396
OS25HAL_BONE	1.16	-0.255	-0.395	-0.127	0.595	-0.065	0.454	0.454	0.435	-0.899	0.399	0.286	-0.359	-0.486	-0.742	0.656	0.085	-0.114	0.07	0.044	0.791	-0.199	0.09	-0.023	0.328	0.063	-0.17	0.128	0.654	-0.441	0.565	-0.862	0.653	-0.41	-0.551	-0.171	0.167	0.355	0.303	-0.541	0.315	0.058	-1.03	-0.731	-0.219	-1.152	-0.293	-0.325	-0.339
OSHN_BONE	0.692	0.236	0.435	0.29	1.043	0.376	0.24	0.876	2.026	-0.306	0.144	-0.175	0.181	-0.086	-0.784	0.711	0.329	0.283	0.283	0.928	1.112	0.48	0.571	0.217	0.834	0.009	1.539	0.363	0.654	0.128	0.953	-0.103	1.267	0.102	0.374	0.7	0.459	0.53	0.484	0.786	0.621	0.76	-1.877	0.604	NA	1.39	-0.149	-0.075	0.372
SAOS2_BONE	-0.418	0.475	1.18	0.959	0.243	1.051	-0.328	0.341	0.692	-1.087	-0.125	-0.292	0.273	NA	-0.35	0.139	0.433	0.487	0.348	-0.941	-0.015	-0.139	0.013	-0.051	NA	0.373	1.122	-0.096	-1.073	0.026	0.723	-0.814	-0.572	1.094	1.056	1.36	1.519	-0.485	1.369	0.849	-0.518	1.469	0.756	-0.38	1.325	0.03	-1.018	-0.304	0.821
SJSA1_BONE	-0.325	6.459	0.276	5.021	0.563	NA	5.709	0.745	0.011	0.48	-0.819	3.392	0.313	5.114	3.726	NA	3.643	4.402	0.348	1.646	2.527	5.888	0.746	0.043	-0.099	0.32	3.93	2.738	0.654	5.858	0.001	4.877	0.064	0.347	3.578	-0.808	4.941	-0.086	4.246	0.434	0.386	-1.719	3.739	0.648	0.143	0.018	1.271	5.385	-0.709
U2OS_BONE	0.408	-0.106	0.157	0.094	0.466	0.074	0.156	-0.699	0.498	0.457	0.745	0.416	0.368	0.005	0.976	0.65	-0.044	-0.409	-0.363	0.631	-0.102	-0.3	-0.162	0.209	0.298	-0.282	0.179	-0.045	0.104	-0.088	NA	-0.187	0.391	-0.03	-0.459	0.274	0.531	0.976	NA	-0.386	-0.441	0.515	-0.427	-0.441	0.219	0.305	0.466	0.659	-0.384
BT20_BREAST	-0.931	0.475	0.621	NA	NA	3.363	-0.212	0.899	-0.484	-1.124	-0.819	0.551	0.772	1.101	-0.801	-0.558	NA	0.472	0.348	0.352	1.891	2.613	1.007	-0.824	0.812	-0.245	-1.21	0.025	0.654	-0.154	0.718	-0.113	1.099	-0.307	-1.044	2.327	NA	0.062	1.111	1.019	0.018	0.945	1.024	0.404	-0.624	1.84	1.271	-0.078	0.594
BT549_BREAST	-1.406	-0.268	-0.877	-0.34	0.304	-0.998	-0.23	0.658	-0.657	-0.726	-2.137	0.021	-0.135	0.802	-1.1	-0.125	0.216	0.474	0.044	-0.859	-0.659	-0.139	-0.464	-0.953	0.559	-0.502	NA	-0.706	-0.766	0.137	0.612	-0.751	-1.558	0.688	0.194	0.9	-0.19	-1.501	0.264	1.004	-0.338	0.142	-1.08	-0.962	-0.624	-0.37	-0.268	0.27	0.891
CAL120_BREAST	-0.257	-0.304	-0.687	-0.267	-0.013	-0.741	0.201	-1.087	-1.342	-1.206	0.022	-0.526	-0.935	-0.498	-0.58	0.407	-1.242	-0.799	0.154	-0.45	-0.08	-0.746	0.011	-0.013	-0.802	-0.239	-0.84	-0.26	0.011	0.056	-0.186	-0.355	-0.357	-0.757	-0.825	-1.619	-0.321	0.173	0.021	-0.664	-1.021	-0.481	-1.37	-0.026	-0.403	0.299	-0.592	0.458	-0.825
CAL51_BREAST	0.039	-0.342	-0.798	-0.108	0.461	-0.528	-0.738	-0.93	-1.566	-1.093	-0.526	-1.902	-0.094	0.046	-0.101	0.549	-0.634	-0.344	-0.932	-0.503	-0.27	-0.388	-0.124	-0.809	0.043	-0.509	-1.366	-1.068	-0.44	-0.697	0.269	-0.806	0.124	-0.119	-0.592	0.035	0.038	-0.073	0.102	-0.569	0.189	0.068	-1.055	-0.86	-0.57	0.354	-0.01	-0.226	-0.747
DU4475_BREAST	-1.124	-1.571	-1.306	-2.097	0.623	-2.126	-0.962	0.733	-1.702	-0.299	-0.945	-1.305	-1.694	-0.774	-1.167	-0.31	-0.964	-1.498	-0.844	0.196	-1.885	-1.125	-1.27	-1.841	0.237	-3.289	-2.314	-1.941	0.828	-0.135	-0.655	-0.204	1.099	-1.189	0.304	0.07	-0.993	0.88	0.011	-0.195	-1.449	-0.59	0.729	-0.91	-0.77	-0.652	-1.898	0.32	-0.643
HCC1395_BREAST	2.263	1.898	0.542	1.253	0.924	1.131	-0.421	-1.081	1.987	2.413	0.155	0.469	1.297	1.686	1.031	1.046	1.029	1.243	3.035	0.563	1.655	1.839	3.308	2.919	1.555	0.613	1.477	3.991	0.366	0.647	1.364	2.032	1.032	-1.395	0.99	2.04	0.189	-0.729	0.063	-0.417	0.878	2.198	1.379	1.414	0.058	0.531	1.715	-0.222	1.236
HCC1806_BREAST	-1.767	0.879	0.568	0.616	-0.897	-0.709	-0.744	0.955	0.361	-1.11	-2.246	-1.839	0.436	0.816	-1.15	-1.354	0.32	0.167	-0.307	-1.205	-3.144	0.477	-0.093	-1.179	-0.099	-1.199	0.645	-0.559	-0.296	0.647	-0.802	-1.704	-0.278	-0.449	0.177	0.5	1.105	-0.854	-0.376	0.36	-0.589	1.012	-1.529	-1.288	1.474	0.7	-2.097	-0.892	0.473
HCC1954_BREAST	-2.529	-0.704	-0.877	-0.967	-1.519	-0.709	-1.279	-0.17	-1.184	1.074	-2.572	1.143	-1.694	0.389	-0.74	-3.741	0.256	-0.188	0.348	-2.313	1.662	2.979	-0.399	-0.192	-0.981	-0.739	-1.41	-0.82	-0.855	0.647	-1.292	0.123	-1.511	-0.565	1.131	-0.085	0.492	-1.779	-1.24	-0.506	0.025	0.283	1.11	-0.851	-1.355	0.211	-0.386	-1.353	0.745
HCC202_BREAST	-0.547	NA	1.159	NA	-2.213	NA	NA	1.359	0.334	0.649	1.312	NA	2.834	NA	NA	NA	NA	NA	NA	NA	NA	NA	NA	0.805	NA	0.748	NA	NA	NA	NA	NA	NA	-2.702	2.175	NA	NA	NA	-0.915	NA	-0.195	-1.267	NA	NA	0.135	NA	NA	NA	NA	1.498
HCC38_BREAST	-1.751	0.475	1.715	-0.34	1.577	0.389	-2.076	-0.402	0.25	0.072	-0.437	-0.754	NA	1.896	-0.405	1.482	-0.435	1.273	0.348	0.893	-0.756	-0.139	1.007	-0.221	2.197	0.748	0.882	0.521	-1.281	-0.251	1.557	-0.778	1.099	-0.307	-0.317	NA	1.958	-2.692	-0.708	1.836	-0.8	2.756	0.756	-0.816	1.716	2.73	-0.673	-1.29	2.456
HCC70_BREAST	-0.656	-0.156	0.125	0.099	0.623	0.222	1.297	1.006	0.187	1.205	0.235	0.144	-0.176	0.557	0.736	0.397	0.085	0.092	1.501	0.932	0.399	-0.139	0.155	0.334	0.279	0.405	-0.49	-0.199	0.654	1.594	0.001	-0.64	1.099	0.329	0.5	0.997	-0.03	1.402	0.563	1.26	0.708	0.206	0.359	-1.063	0.253	-0.545	-0.608	1.476	0.274
HMLE3_BREAST	-0.507	0.296	-0.448	0.69	0.275	0.558	0.454	-1.782	-1.129	-0.085	0.695	-0.129	-0.73	-0.467	-0.831	0.207	NA	-0.144	0.348	0.357	-0.156	0.085	0.489	-1.056	NA	-1.137	-0.325	-0.283	0.654	-0.334	0.001	-0.668	-0.149	-0.592	0.357	0.852	-0.28	-0.295	NA	-0.934	-0.252	0.041	-0.184	0.659	NA	-0.132	-0.149	1.569	NA
HMT3552_BREAST	NA	-0.45	NA	0.124	NA	-0.012	-0.36	NA	NA	NA	NA	-0.265	NA	NA	0.093	-0.449	NA	0.467	-0.381	-1.21	1.111	0.226	-0.769	NA	-0.394	NA	-0.373	-1.287	0.339	-0.11	-0.355	1.081	NA	NA	0.1	0.204	0.015	NA	-0.195	NA	NA	1.482	-0.622	NA	NA	0.065	-0.725	0.387	NA
HS578T_BREAST	-0.787	-1.075	-0.877	0.805	0.623	0.466	-0.396	0.103	-1.126	-0.69	-0.894	0.618	-0.488	-0.173	0.6	0.233	-0.723	-1.049	0.348	-1.153	-0.146	-0.212	1.007	0.102	NA	-0.981	-0.65	-0.32	-1.353	0.647	-0.455	1.806	-1.212	-1.623	0.485	0.685	0.227	-1.611	0.024	-0.195	-0.227	0.565	-0.34	-1.831	-1.45	-0.207	-0.328	-1.19	-0.317
JIMT1_BREAST	-0.571	0.032	-0.884	-0.02	-0.393	-0.601	-0.168	0.555	-0.39	-0.692	0.292	-0.185	-0.213	0.564	0.577	0.248	-0.703	-0.197	-0.006	-0.981	-0.366	-0.2	-0.077	0.682	-0.444	0.562	-0.503	-0.098	-0.529	-0.063	-0.014	-0.258	-0.288	-0.158	0.043	-0.415	0.319	-0.657	-0.116	0.135	0.678	0.374	-1.349	-1.62	-0.647	-0.031	1.075	-0.388	-0.058
MCF7_BREAST	0.034	-0.612	-0.867	-0.422	0.432	-1.746	-0.145	-0.084	-0.471	0.867	-0.003	0.089	-1.717	-0.82	0.197	-0.092	-1.387	-1.181	-0.424	0.524	-0.415	-1.069	-0.75	0.236	-0.052	-0.414	-0.693	-0.134	-0.712	-0.188	-0.367	0.358	-0.358	-1.919	-0.348	-0.868	-0.653	-0.74	-0.468	-0.723	-0.149	-1.09	-0.636	0.326	-1.376	-0.567	-0.558	-0.458	-1.678
MDAMB134_BREAST	0.015	-1.025	-0.241	-0.727	0.418	0.305	-0.542	0.206	0.838	2.76	-0.263	1.008	0.388	-0.159	1.057	-0.88	-1.193	0.02	NA	-0.209	1.039	-0.929	-0.818	0.98	0.77	1.246	-0.066	2.749	-1.819	0.647	0.716	2.032	-1.538	-0.307	-0.599	-0.148	0.319	-1.988	1.019	0.747	0.878	0.283	0.53	1.852	0.063	-0.607	-0.626	-1.342	-0.757
MDAMB157_BREAST	-0.509	-0.058	-1.341	-0.439	0.431	NA	0.068	-1.519	0.614	-0.901	-0.299	-0.631	-1.331	-0.393	-0.042	-0.055	-0.723	NA	-0.051	-0.603	-1.17	-0.651	0.273	-1.376	-0.126	-0.776	0	-0.019	0.654	-0.222	-0.225	-0.334	-0.294	-0.453	-0.404	-0.808	-0.549	-0.151	-0.123	-1.003	0.089	-0.456	0.563	-1.516	-0.624	0.7	0.226	0.43	-0.58
MDAMB231_BREAST	0.408	-0.304	-0.899	-0.39	0.281	-0.696	-0.163	0.486	-0.684	0.439	0.344	-0.049	-0.291	-0.097	0.297	0.693	-0.658	-0.716	-0.733	-1.35	0.162	-0.798	-0.505	0.461	0.147	0.217	-0.326	0.182	-0.09	-0.299	0.233	0.794	-0.557	-0.567	-0.665	-1.038	-0.23	-0.97	-0.12	-0.389	0.565	0.006	0.517	-0.24	-0.689	0.164	-0.278	-1.081	-0.303
MDAMB361_BREAST	-0.987	-1.337	NA	-1.41	-0.792	-2.179	-2.264	0.095	-0.219	0.653	0.041	0.211	-1.691	-0.947	1.105	-0.911	-2.753	-1.62	-0.941	0.33	-0.081	NA	-1.291	1.433	-1.074	0.197	-0.173	1.389	-3.883	-0.13	-0.892	1.276	-2.947	-1.189	-1.625	-2.512	-0.978	-3.632	-1.417	-1.182	-0.923	-1.225	0.054	-0.91	-2.027	-1.575	-0.142	-2.674	-1.819
MDAMB436_BREAST	-0.227	-0.301	-1.536	-0.738	0.161	-0.618	-1.672	0.463	-0.847	0.266	-0.363	-1.491	-2.255	0.019	-0.568	0.118	-1.091	-0.451	0.653	0.676	0.056	-0.47	0.007	0.343	0.036	-0.499	-0.341	-0.311	-1.512	0.301	-0.412	0.248	-0.923	-0.675	-0.592	-0.723	-0.346	-1.693	-0.466	-0.49	-1.575	-0.407	-0.101	-0.605	-1.545	-0.02	-0.555	-0.796	-1.307
MDAMB453_BREAST	-1.049	-0.258	-0.128	0.326	-0.274	NA	0.181	-0.501	-0.768	-0.786	1.312	0.091	0.12	0.407	1.057	0.771	0.023	0.134	0.348	1.871	0.399	-0.12	0.013	0.742	NA	1.743	-1.097	-0.331	-0.06	0.647	NA	-0.221	0.245	0.806	NA	0.389	0.701	-0.466	-0.249	-0.74	0.878	-0.177	0.27	0.421	0.18	-0.927	-0.238	-0.382	0.436
MDAMB468_BREAST	0.883	0.995	-0.325	0.4	-0.924	0.145	-0.803	0.955	0.943	-0.43	1.017	-0.622	0.249	0.765	-0.02	-0.776	-0.515	0.616	-0.292	0.535	-0.763	-0.139	0.265	0.43	-0.269	1.762	-0.43	-0.25	-1.432	0.647	-0.502	-0.676	0.391	0.393	0.206	0.029	0.319	-0.455	-0.057	0.732	-1.292	0.643	-0.947	0.673	0.389	0.043	-0.68	-0.571	-0.039
MFM223_BREAST	-1.452	-0.1	1.164	1.79	0.466	0.811	-0.365	-3.027	-0.178	-1.294	-0.019	0.705	0.831	0.926	0.768	0.141	0.623	-0.707	1.495	0.449	1.01	0.792	0.424	0.252	2.482	0.498	0.412	0.325	-1.055	0.114	1.295	0.416	0.727	1.35	-0.327	1.521	1.292	0.287	0.345	-1.99	0.615	1.14	1.664	-0.397	1.467	-1.132	0.447	-0.361	0.534
S68_BREAST	-2.219	-0.135	-0.835	0.515	-0.59	-0.921	-0.989	0.646	-1.117	-0.488	0.685	-1.138	NA	0.695	-0.583	-0.55	0.8	0.395	-1.363	-1.35	-0.399	-0.139	-0.851	-1.144	-0.099	-0.837	-1.154	0.389	-1.424	-0.946	-0.694	-0.523	-2.262	-0.307	0.076	0.293	0.701	0.062	-0.057	0.258	-1.66	1.237	1.199	-1.255	-0.753	-1.292	-0.602	-1.376	-0.88
SKBR3_BREAST	-1.145	0.212	-0.058	0.156	-2.814	0.564	-0.939	1.242	-0.305	-0.552	0.144	0.043	0.273	0.285	-0.011	-2.097	-0.285	-0.369	NA	1.191	0.378	-0.913	-0.085	-0.332	0.517	0.263	-1.263	-0.53	-0.917	0.647	-1.17	0.139	-1.742	-0.307	-0.317	0.507	0.319	-0.284	-2.059	0.336	-0.902	NA	-0.034	0.037	-0.66	-1.362	-0.882	-1.016	-1.399
SUM149_BREAST	-1.08	-0.589	-1.383	-0.127	-1.34	-1.155	-1.619	0.341	-0.356	-0.913	-2.462	-2.231	0.517	-0.182	NA	-2.077	-1.239	0.231	-0.089	-1.277	-1.858	-0.207	-0.264	-1.576	-1.418	-1.424	-0.777	-0.471	-1.139	-0.528	-1.097	-1.359	0.165	0.749	-0.317	-1.064	-1.472	-0.82	-1.666	NA	-0.722	-1.632	0.338	-1.126	NA	0.418	-0.312	-1.037	0.726
SUM149.B1*.S_BREAST	0.056	0.971	1.349	0.786	0.623	0.832	0.454	1.503	1.563	1.209	0.48	0.189	0.999	0.321	NA	0.392	0.971	0.355	1.828	-0.329	0.399	0.128	1.874	0.254	1.035	0.748	1.287	0.58	0.654	0.647	0.682	-0.25	0.494	0.841	NA	1.208	0.224	NA	NA	1.779	NA	-1.017	0.756	0.322	0.966	1.527	-0.257	0.868	0.651
SUM159_BREAST	-0.319	0.325	-0.712	NA	0.366	0.441	0.979	1.428	0.041	0.874	0.729	1.457	-0.101	0.084	-0.208	0.606	NA	-0.015	1.321	0.98	0.714	0.24	0.534	-0.078	0.549	-0.211	0.838	0.599	0.628	0.647	0.493	0.046	0.695	NA	0.495	0.663	0.187	1.409	0.493	0.825	0.228	0.374	0.619	1.26	NA	1.385	0.966	0.62	-0.428
SUM44_BREAST	0.198	0.475	-0.546	NA	0.448	NA	-0.023	0.693	-0.666	-1.079	0.853	1.131	0.205	2.016	2.157	-0.041	0.595	2.05	NA	1.433	1.393	0.638	0.045	1.453	2.261	1.153	0.327	0.543	-0.012	2.126	1.904	2.032	-0.637	NA	1.54	NA	0.925	-0.816	0.862	0.13	0.265	0.706	1.608	-0.24	-0.345	NA	1.271	-0.232	-0.444
T47D_BREAST	1.469	0.09	0.253	0.368	0.795	-1.105	0.323	1.277	0.601	0.618	0.538	-0.024	0.083	0.341	0.176	0.401	-0.349	0.127	0.962	1.383	0.796	-0.123	0.284	0.518	0.963	-0.117	-0.022	1.076	0.024	0.957	0.533	1.321	0.116	0.257	0.241	0.515	0.142	0.315	0.133	0.779	2.34	0.251	-0.576	0.954	0.253	-1.034	-0.38	0.416	-0.172
VP229_BREAST	0.045	0.821	-0.079	0.855	-1.757	0.536	0.058	NA	0.396	-0.224	-0.095	1.023	0.884	0.412	0.606	-2.425	0.045	1.092	0.348	-0.451	0.399	-0.139	-0.207	1.502	-1.023	1.911	-0.4	-0.508	-0.78	0.647	-1.512	0.394	-1.005	0.984	NA	2.008	0.319	0.017	-0.668	2.357	0.878	0.283	1.367	0.33	-0.624	0.7	0.297	1.052	0.3
ZR751_BREAST	-0.286	0.475	-0.877	0.186	-0.078	0.472	-0.073	-0.172	-0.475	2.405	0.824	1.122	-1.484	0.103	0.076	-0.008	1.28	-0.032	0.348	1.231	0.399	-0.196	-1.751	0.367	-0.099	0.748	-0.915	0.591	0.654	0.647	0.001	0.463	-0.989	-1.299	-0.317	NA	-0.985	-0.094	-0.889	-0.195	2.537	1.59	0.184	1.852	1.016	-2.642	1.271	-0.718	-0.317
ASKA_SYNOVIAL	-1.113	-0.224	1.31	-0.34	0.388	0.897	-0.553	0.341	0.301	-0.467	-0.161	-1.007	0.548	0.989	-0.806	0.987	0.565	0.695	-3.428	1.405	0.004	-0.368	-0.496	-1.82	1.06	-1.514	0.031	0.187	0.654	-0.164	0.928	-0.76	-0.407	1.872	0.873	1.008	0.244	2.231	1.083	0.962	0.117	NA	1.373	-0.827	NA	-0.777	0.015	-0.13	-0.317
CME_SYNOVIAL	-0.011	0.475	2.999	2.209	2.198	3.178	-1.36	0.341	2.36	0.583	-2.305	-2.277	2.426	1.56	-1.761	0.753	3.004	2.543	0.348	-0.311	-0.448	1.58	1.007	-0.732	NA	-1.321	1.394	0.485	0.654	0.647	NA	-0.482	1.099	-0.307	2.041	NA	0.232	0.062	2.004	-0.195	0.878	-0.748	-0.46	1.852	3.186	2.52	-0.319	-0.025	2.889
HSSYII_SYNOVIAL	0.64	-1.451	-1.164	-1.158	0.114	-0.681	-1.514	-3.273	-1.15	-0.892	-1.143	-1.997	-1.069	-0.644	-1.384	-0.286	-1.07	-0.483	-0.996	-0.14	-0.7	-1.177	-1.737	-2.119	0.07	-1.43	-0.621	-0.57	-0.367	-1.088	0.113	-1.044	-0.711	-1.082	-0.913	-1.028	-1.049	-1.067	-0.275	-2.162	-0.275	-1.615	0.309	-1.584	-0.672	-0.007	-1.236	-0.531	-1.318
SYO1_SYNOVIAL	-0.292	-0.981	-0.794	-1.042	0.118	-0.907	-1.941	-1.489	-0.836	-1.3	-2.037	-2.227	-0.92	-1.359	-1.389	-0.653	-0.875	-1.017	-1.388	-0.919	-1.071	-1.864	-1.061	-2.104	-0.007	-2.089	-0.593	-1.142	-1.466	-1.479	-0.29	-1.05	-0.871	-1.123	-0.89	-1.84	-2.259	-0.404	-0.268	-2.407	0.158	-2.586	-1.055	-0.989	-0.773	-0.569	-0.796	-0.775	-1.599
YAMATO_SYNOVIAL	1.307	-0.182	4.099	2.051	1.788	2.216	0.454	0.341	0.984	-0.06	1.199	0.187	2.766	-1.428	-0.671	0.676	2.216	2.558	-2.596	0.423	0.399	-0.139	1.007	0.305	2.445	0.748	-0.07	0.591	-0.691	-1.676	2.132	-0.482	-1.558	3.565	0.531	NA	0.167	0.062	1.655	NA	0.878	-1.245	-0.367	1.852	4.242	-0.667	1.271	-0.025	3.737
93VU_HEADNECK	0.725	-0.119	1.244	NA	-1.456	1.831	0.061	0.856	0.42	0.311	-0.807	1.143	-0.424	-0.271	0.578	-0.474	1.518	-0.109	1.294	-0.958	-0.003	0.245	-0.118	1.043	-0.866	1.012	0.606	-0.32	-0.504	0.288	-1.26	0.435	0.19	0.447	0.451	1.515	-0.105	0.062	-1.153	0.896	-0.778	-0.372	0.756	-0.855	1.431	0.7	-0.256	-0.025	0.489
PCI30_HEADNECK	0.117	-0.473	0.104	0.248	-1.885	-0.114	0.081	0.864	0.095	-0.402	-0.491	0.435	-0.658	-0.407	0.77	-1.581	0.097	-0.498	0.348	0.639	0.299	-0.019	-0.016	0.314	-0.934	0.207	-0.721	-0.401	0.645	0.298	-1.046	0.193	0.384	-0.41	0.148	-0.093	-0.182	-0.173	0.428	0.724	0.485	-0.137	0.756	-0.114	0.027	-0.21	0.065	NA	0.119
SCC003_HEADNECK	0.844	0.475	0.836	0.72	-0.595	NA	0.788	NA	0.355	0.698	-0.105	0.41	-0.101	-0.119	0.539	-0.516	NA	0.013	0.348	0.216	-0.226	-0.229	0.233	0.309	-0.502	0.748	1.394	0.014	-0.318	0.434	-0.917	-0.087	1.099	0.287	0.256	0.659	0.319	0.508	-0.472	1.141	0.878	-0.033	-0.402	0.547	NA	0.7	0.788	-0.247	0.243
SCC36_HEADNECK	-0.425	0.475	0.273	0.296	-2.009	-0.709	-0.682	0.341	1.411	-0.489	-0.35	0.008	0.656	0.402	-0.099	-1.404	-0.27	-0.141	0.348	-1.202	0.004	-0.139	1.007	0.211	-1.03	0.748	1.163	0.308	-1.61	0.23	-1.557	0.849	-0.882	-0.556	0.468	0.1	0.421	-0.892	-0.919	0.891	0.479	0.166	0.14	0.097	NA	-0.27	-0.785	-0.744	0.783
SCC47_HEADNECK	0.688	0.32	1.511	1.009	-0.789	1.933	0.852	0.632	1.008	0.982	-0.133	1.143	-0.505	-0.002	1.058	0.062	NA	0.11	0.348	-0.06	0.399	0.305	1.007	0.812	-0.099	0.435	1.255	-0.346	1.285	0.647	-0.68	0.706	0.95	0.105	0.726	1.571	-0.013	0.922	-0.057	0.765	0.878	0.004	0.308	-0.205	NA	0.592	-0.188	0.294	0.824
SCC90_HEADNECK	0.716	-1.151	1.606	0.244	-1.753	NA	0.211	0.878	0.51	-1.065	1.166	1.159	-0.271	-0.283	0.535	-1.342	0.448	-0.377	0.268	-0.073	0.913	0.352	-1.274	0.984	-1.101	1.647	-0.217	0.143	0.086	0.647	-1.503	-0.226	0.245	0.361	0.333	0.708	0.132	0.062	-1.123	1.609	0.086	0.283	0.119	-1.113	NA	0.023	-1.598	-0.025	0.328
SG27_HEADNECK	1.821	1.281	-1.158	-0.34	0.375	0.164	NA	-0.671	1.483	2.893	1.28	1.143	-0.264	NA	1.92	0.924	0.182	0.717	1.144	-0.148	1.255	0.837	2.07	1.496	0.574	1.112	1.166	0.261	1.467	0.475	0.79	1.934	0.287	0.87	0.285	0.526	0.369	0.253	NA	0.428	3.388	NA	NA	1.852	-0.624	0.7	0.666	0.768	-0.317
SG28_HEADNECK	0.084	NA	-0.332	NA	-1.628	NA	NA	0.341	0.223	2.408	0.646	NA	-0.288	NA	NA	NA	NA	NA	NA	NA	NA	NA	NA	1.066	NA	1.625	NA	NA	NA	NA	NA	NA	-0.159	0.735	NA	NA	NA	0.062	NA	0.342	-0.861	NA	NA	0.017	0.229	NA	NA	NA	-0.349
SG31_HEADNECK	0.066	0.79	-0.539	0.979	-1.248	1.07	0.143	-0.061	-0.251	1.55	-0.062	1.143	-0.101	0.456	0.235	-0.997	0.598	1.489	0.348	-0.431	0.399	-0.139	2.938	0.293	-0.099	0.748	-0.102	-0.68	0.654	0.647	0.001	1.058	-0.023	0.187	1.162	NA	0.319	-0.094	-0.057	0.181	0.878	0.582	1.588	0.824	-0.448	0.7	-0.256	1.273	-0.526
SG32_HEADNECK	0.103	-0.518	NA	0.062	0.084	NA	-0.751	0.252	-0.168	0.227	-0.19	0.856	0.751	0.005	-0.831	-0.911	0.987	1.487	0.348	-1.603	0.399	0.79	-1.613	-0.408	0.566	0.748	1.394	-1.809	0.654	-0.205	1.6	0.158	1.099	2.072	0.237	0.307	-0.167	-0.512	0.602	1.77	-1.901	0.609	1.217	-0.526	1.092	1.64	0.045	-0.613	1.103
SG43_HEADNECK	-0.237	-0.746	-0.641	-1.557	-2.343	NA	0.811	-1.029	0.623	0.911	-0.157	-0.104	-1.215	-1.473	1.212	-1.757	-0.505	-0.538	-1.142	-1.018	0.399	-0.139	1.007	-0.353	-2.727	-0.485	1.009	0.496	0.517	-1.424	-2.457	0.561	1.079	0.422	-0.661	-0.63	-0.893	0.062	-2.367	-1.009	0.878	-0.543	0.273	1.852	-0.799	-1.795	1.271	3.255	-1.914
CCK81_LARGE_INTESTINE	NA	-2.101	NA	-1.853	NA	-2.123	-1.003	NA	NA	NA	NA	-0.705	NA	-1.957	0.324	-2.232	-2.655	-2.463	-2.434	-0.653	-2.416	-1.676	-3.356	NA	-2.418	NA	0.031	-1.945	-2.569	-1.81	-3.271	-0.21	NA	NA	-2.061	-3.42	-2.347	NA	-3.013	NA	NA	-2.431	-0.46	NA	NA	-0.887	-0.161	-1.755	NA
COLO320DM_LARGE_INTESTINE	1.887	-0.631	-0.666	0.551	0.534	0.541	0.385	0.931	0.289	0.656	0.963	0.343	1.478	0.995	-0.433	0.876	1.717	0.397	0.081	2.127	0.339	0.323	-0.678	2.455	-0.009	1.327	0.486	-0.572	-1.242	0.311	1.733	-0.139	0.489	1.097	0.75	0.743	0.248	0.652	0.719	0.917	-1.374	0.318	-1.049	-0.501	1.248	0.221	0.997	-0.025	2.304
HCT15_LARGE_INTESTINE	-0.088	-1.24	0.312	0.016	0.556	-0.037	0.584	0.775	-0.341	0.994	-0.641	-0.435	-0.244	-0.14	-1.365	-0.141	-0.096	-0.233	0.221	-0.165	0.196	-0.455	-1.857	0.4	0.335	0.237	-0.525	-0.761	-1.859	-0.399	0.317	-0.611	0.895	-0.001	0.536	0.819	-1.32	0.58	NA	0.896	0.506	-1.581	-1.477	1.054	0.395	1.087	0.376	0.506	-0.077
A549_LUNG	-0.453	0.33	-0.075	0.207	0.693	0.08	1.052	0.404	0.11	-0.259	1.075	1.552	-0.441	0.091	0.31	0.544	0.014	-0.181	0.256	0.783	0.383	-0.155	0.033	0.76	0.355	0.748	0.742	0.455	0.495	0.244	0.355	0.135	1.502	-0.332	1.087	0.474	0.154	1.109	0.303	0.419	0.831	0.035	-0.76	1.452	-0.013	1.287	1.001	0.666	-0.453
H23_LUNG	-0.425	-0.016	0.347	0.119	-1.944	-0.08	1.204	0.47	-1.045	0.609	-1.339	0.191	-0.437	-0.348	-0.495	-2.043	0.033	0.013	0.87	-0.18	-0.585	-0.891	-0.166	-0.183	-2.03	0.195	-0.655	0.422	0.543	0.383	-2.105	-0.524	0.439	NA	0.136	0.152	-0.252	1.177	-1.212	0.64	-0.227	-0.295	-1.272	-0.202	0.535	0.048	-0.14	1.106	0.043
HCC78_LUNG	-0.803	-1.45	-0.814	-0.34	-0.814	-1.06	0.17	0.858	-0.914	-0.88	-1.384	-0.381	-2.241	-3.409	-1.683	-0.51	-0.585	-1.295	-2.723	-0.62	-1.016	-1.27	-2.04	-1.396	-1.101	-1.328	-0.667	-2.187	0.379	-3.038	0.001	-1.552	0.061	-2.316	-1.162	0.352	-1.312	2.36	-0.736	0.074	-0.447	-1.067	-0.601	-0.114	-0.551	-1.307	-1.601	-0.025	-1.218
NCIH441_LUNG	0.822	0.27	-0.497	NA	0.2	0.271	0.206	0.341	1.552	0.834	0.411	0.279	-0.169	0.068	-0.025	0.483	-0.09	0.181	0.348	0.494	-0.877	-0.068	0.579	0.566	NA	-0.34	1.394	0.977	0.654	0.227	0.646	-0.85	NA	-0.432	0.345	0.648	0.319	0.839	0.55	0.285	NA	0.098	0.756	0.412	-0.182	1.28	0.336	-0.025	0.505
HS57T_LUNG	-0.968	-0.891	0.554	0.002	0.394	0.456	0.152	-0.952	-1.708	-0.402	-0.165	0.589	-0.427	-0.388	0.015	0.231	0.124	-0.287	-0.171	-0.642	-0.036	-0.139	-0.814	-1.347	0.237	-0.289	-0.95	-0.522	0.384	0.013	0.019	-0.46	0.207	-0.112	0.04	0.181	-0.731	0.062	0.207	-0.195	-0.233	-0.637	-0.896	-1.189	NA	0.165	-0.319	0.175	0.002
22RV1_PROSTATE	0.588	0.475	0.241	NA	0.268	0.108	1.07	0.594	-1.257	-0.601	0.61	-0.176	0.232	0.171	0.074	1.027	-0.191	NA	-0.045	NA	-0.467	-0.349	1.007	-1.169	-0.065	-0.636	-1.034	0.507	0.45	0.038	0.08	-0.336	0.032	-0.307	-0.115	-0.037	0.182	0.991	0.205	0.211	-0.205	-0.338	-0.669	0.936	0.282	-0.92	-0.449	0.668	-0.456
LNCAP_PROSTATE	-1.003	-0.605	-2.009	-0.874	0.434	-0.505	0.454	-0.598	-1.681	-0.725	1.312	-1.592	-1.351	-0.348	-0.947	0.987	-0.57	-0.98	-0.814	0.614	-0.554	-0.793	0.143	-1.605	-0.355	-0.761	-1.39	-1.614	0.654	-0.256	-0.245	-0.525	1.099	-1.459	-1.134	-0.823	-1.103	2.836	-0.463	-0.457	-1.471	-0.688	-0.469	-0.572	-0.879	-2.505	-2.086	0.732	-1.829
VCAP_PROSTATE	0.618	0.007	0.593	0.099	0.338	-0.135	0.297	0.341	0.928	-1.38	1.128	0.162	0.711	0.059	0.521	0.697	0.045	NA	-0.422	1.504	1.063	0.804	-0.097	0.873	0.706	0.748	1.022	0.15	NA	0.052	1.002	-0.673	1.099	-0.058	-0.066	0.541	0.152	1.215	-0.564	NA	-0.379	0.283	0.837	-0.616	0.973	-0.917	-0.618	-0.125	1.198
CADOES1_SOFT_TISSUE	1.5	0.28	NA	-1.89	0.09	-0.709	-0.298	0.19	-1.165	0.619	-0.985	-1.163	-0.869	-0.542	-1.212	0.394	-0.723	-1.573	-0.402	1.816	-1.47	-0.79	-0.749	0.229	-1.485	-0.001	-1.021	-1.507	-0.478	-1.145	-0.624	-0.572	0.058	-0.897	-2.528	-1.623	-0.242	-0.116	NA	-1.504	-1.261	-0.889	-1.177	0.363	-1.158	-0.512	0.008	-0.025	-1.857
HT1080_SOFT_TISSUE	0.369	-0.016	-0.62	NA	0.546	-0.142	-0.182	0.341	-0.481	-0.076	-0.165	-1.179	-0.118	0.068	0.135	0.96	-0.077	NA	0.295	0.206	-0.078	-0.139	0.151	-1.199	0.247	-1.714	-0.19	-0.53	-0.433	0.244	NA	-0.522	0.294	-0.072	-0.707	-0.082	0.239	-0.063	0.166	-0.183	-0.735	0.69	-1.208	-1.179	-0.67	0.99	-0.076	-0.08	-0.912
RDES_SOFT_TISSUE	0.397	0.475	1.708	-1.998	1.487	1.248	0.713	0.341	2.36	-0.379	0.055	-0.71	2.837	1.326	-1.404	0.054	0.558	0.668	0.348	1.122	1.444	2.264	1.007	0.195	1.698	-0.213	1.612	1.084	1.445	-0.746	0.883	-0.308	-1.102	1.14	3.954	NA	2.307	0.062	1.644	1.687	0.878	2.329	-1.879	0.966	0.89	NA	-0.219	-0.025	1.824
C33A_CERVIX	2.451	-0.542	NA	-0.161	-0.96	0.703	0.418	-0.21	-0.818	-0.543	-1.274	-1.02	-0.651	-1.41	-0.287	0.987	1.794	-0.833	0.224	-1.598	-0.081	-0.139	-0.236	-0.853	-0.374	-0.942	-1.098	0.202	2.239	0.125	-0.73	-0.61	2.456	-1.58	-0.317	-0.185	-1.02	0.603	-0.882	-0.32	0.339	-0.231	-0.505	-0.822	0.691	0.255	-0.756	0.771	-0.867
CASKI_CERVIX	-1.017	-0.15	-0.877	-0.471	-2.814	-0.872	-0.146	0.081	-1.547	-1.53	-1.444	0.299	-0.417	-0.528	-0.547	-1.898	-1.059	-1.069	-1.027	-1.753	-1.7	-0.855	-1.266	-2.134	-2.624	-0.668	NA	-1.665	-0.456	-0.402	-2.602	-0.781	-1.458	-0.84	-0.926	-0.875	0.075	-1.17	-1.845	-0.245	-2.158	-0.164	-0.637	-1.713	-0.703	-1.297	-0.663	-0.804	-0.526
HELA_CERVIX	0.822	-0.028	0.642	0.447	1.2	0.042	1.185	1.167	1.959	-0.529	1.007	1.028	-0.025	0.159	0.882	0.611	-0.019	0.134	0.685	1.527	0.581	-0.23	0.709	-0.388	0.664	0.116	1.772	1.19	1.742	0.062	0.815	0.133	1.96	0.358	0.804	0.226	0.245	1.645	0.821	0.908	0.751	-0.192	-0.66	0.212	-0.24	1.757	1.357	0.525	-0.078
SIHA_CERVIX	0.569	0.065	1.237	0.634	0.476	0.641	0.42	-0.218	-0.436	0.206	1.312	0.513	-0.349	-0.519	0.468	0.233	0.852	-0.166	0.348	0.173	0.667	-0.139	0.383	0.588	NA	0.748	-0.039	-0.085	0.654	0.186	0.323	0.923	-0.543	0.521	0.374	0.589	-1.008	0.816	0.452	0.786	0.878	-0.557	0.35	0.827	1.009	-0.037	0.041	0.368	0.445
CHLA90_AUTONOMIC_GANGLIA	0.28	0.251	-0.279	-0.444	-0.186	-0.348	0.415	-0.726	-0.768	-0.188	0.474	0.654	-0.658	-0.711	-0.327	-0.586	-0.723	-0.605	-0.195	0.263	NA	-0.635	0.506	-0.16	-0.659	-0.123	-1.187	0.529	0.654	-0.079	-0.912	-0.315	0.058	-0.801	-0.103	-0.245	-1.372	0.329	-0.057	-0.394	-0.004	-1.85	1.051	-0.468	-0.434	0.35	1.271	0.449	-0.222
JURKAT_HAEMATOPOIETIC_AND_LYMPHOID_TISSUE	1.309	-1.248	-0.198	-0.858	0.363	-0.807	0.415	NA	-0.227	-1.445	-0.024	-0.546	0.711	0.292	-0.964	0.962	-0.463	-0.54	-1.487	0.897	-2.641	0.474	-1.099	-1.558	NA	-2.069	-0.658	-0.353	0.654	-0.03	0.371	-0.778	1.839	-0.392	-1.054	-0.497	0.319	0.751	-0.254	0.041	-1.632	0.921	-1.794	-0.46	-0.308	-0.695	-1.118	0.349	0.284
SNU475_LIVER	-0.421	0.367	-0.459	-0.127	0.164	NA	0.063	0.018	-1.392	0.178	-0.289	0.46	-0.502	-0.037	-0.374	0.211	-0.288	-0.235	0.224	-1.026	0.578	-0.395	-0.285	0.699	-0.311	0.413	-1.33	0.426	-0.549	0.349	0.001	0.205	-0.107	-0.933	-0.447	-0.041	-2.088	-0.592	-0.057	NA	0.209	-1.413	0.361	0.824	-0.597	0.008	0.97	-0.247	-0.27
DSRCT_MESENCHYMAL_TISSUE	-1.466	-0.612	-1.165	-1.743	0.287	-0.764	-1.619	0.341	-0.296	-0.897	-0.949	-1.919	NA	-0.666	-1.728	0.336	-1.034	-0.625	0.348	-0.744	-1.006	-0.43	-0.708	-1.062	-0.939	-2.001	-0.637	-2.125	-0.185	-1.205	-0.069	-0.509	-0.643	0.571	-0.7	NA	-2.407	1.219	-0.057	-0.195	-1.418	-2.226	0.311	-0.567	NA	-0.472	-1.253	-0.025	-1.465
KNS42_CENTRAL_NERVOUS_SYSTEM	0.757	0.026	-0.307	0.149	0.495	-0.157	0.252	0.695	0.053	0.618	1.312	0.682	-0.111	-0.379	-0.556	0.499	-0.074	0.015	0.215	0.514	0.711	0.071	-0.093	0.639	NA	0.036	-0.602	1.132	0.543	0.026	0.454	0.383	0.061	0.425	0.035	-0.411	0.252	0.005	0.209	-0.415	0.621	-0.53	1.008	1.172	-0.066	1.082	0.476	-0.247	0.081
HSJDGBM002_GLIOMA	1.163	0.181	-0.23	0.048	0.216	-0.286	0.379	-0.338	0.895	0.151	NA	0.764	0.938	0.543	0.514	0.346	-0.438	0.253	1.026	2.107	0.175	0.316	0.388	0.365	-0.242	-0.651	0.63	0.316	0.654	-0.118	0.513	-0.699	0.055	0.464	-2.454	-0.26	0.277	NA	0.478	0.282	0.141	0.038	-0.137	0.868	0.024	0.185	0.057	-0.149	0.281
OPBGGBM001_GLIOMA	1.177	0.861	1.258	-0.504	1.166	-0.111	0.404	1.681	2.36	1.317	2.457	0.865	2.032	-0.437	1.604	0.699	-0.784	-0.193	0.684	0.935	0.439	0.03	0.701	1.377	-0.215	0.748	0.888	0.926	0.481	-0.334	0.247	1.512	-0.495	3.049	-0.895	-1.341	0.212	NA	-0.057	-0.195	0.878	0.639	0.163	1.852	NA	-0.267	1.173	-0.599	NA
CXJ016_GLIOMA	-1.45	2.515	0.635	-0.34	1.098	NA	1.875	-0.606	1.322	1.493	1.875	NA	1.455	0.718	3.493	1.776	1.133	2.392	0.348	1.756	NA	NA	1.007	1.224	NA	2.691	1.394	0.264	1.445	0.647	2.506	2.73	-0.834	1.766	1.995	-0.808	2.289	-0.158	2.406	-2.124	-0.855	0.938	0.756	1.852	0.485	0.7	5.074	-0.025	0.423
Median	0.015	-0.022	-0.214	0.032	0.2955	-0.065	0.143	0.341	0.011	-0.224	-0.011	0.099	-0.106	-0.03	-0.066	0.248	-0.053	-0.144	0.268	-0.07	0.1685	-0.139	0.009	0.209	0.0145	0.116	-0.17	-0.032	0.379	0.054	0.0965	-0.227	0.0625	-0.158	0.035	0.035	0.167	0.011	-0.022	0.056	0.089	0.098	0.107	0.017	-0.139	0.0205	-0.155	-0.025	-0.039
DSRCT-Median Z score	-1.481	-0.59	-0.951	-1.775	-0.0085	-0.699	-1.762	0	-0.307	-0.673	-0.938	-2.018	NA	-0.636	-1.662	0.088	-0.981	-0.481	0.08	-0.674	-1.1745	-0.291	-0.717	-1.271	-0.9535	-2.117	-0.467	-2.093	-0.564	-1.259	-0.1655	-0.282	-0.7055	0.729	-0.735	NA	-2.574	1.208	-0.035	-0.251	-1.507	-2.324	0.204	-0.584	NA	-0.4925	-1.098	0	-1.426
DSRCT-Median Z score <-2	FALSE	FALSE	FALSE	FALSE	FALSE	FALSE	FALSE	FALSE	FALSE	FALSE	FALSE	1	NA	FALSE	FALSE	FALSE	FALSE	FALSE	FALSE	FALSE	FALSE	FALSE	FALSE	FALSE	FALSE	1	FALSE	1	FALSE	FALSE	FALSE	FALSE	FALSE	FALSE	FALSE	NA	1	FALSE	FALSE	FALSE	FALSE	1	FALSE	FALSE	NA	FALSE	FALSE	FALSE	FALSE
DSRCT-Median Z score <-1,5	FALSE	FALSE	FALSE	1	FALSE	FALSE	1	FALSE	FALSE	FALSE	FALSE	1	NA	FALSE	1	FALSE	FALSE	FALSE	FALSE	FALSE	FALSE	FALSE	FALSE	FALSE	FALSE	1	FALSE	1	FALSE	FALSE	FALSE	FALSE	FALSE	FALSE	FALSE	NA	1	FALSE	FALSE	FALSE	1	1	FALSE	FALSE	NA	FALSE	FALSE	FALSE	FALSE
[truncated: 30 more columns]
